# Supplementary material for: WASH activities at two Ebola treatment units in Sierra Leone
Source: PLoS One. 2018 May 24;13(5):e0198235. doi: 10.1371/journal.pone.0198235 (PMC5967824; doi:10.1371/journal.pone.0198235)
Supplement: S1 Fig — (XLSX) [file pone.0198235.s001.xlsx]

## Sheet: combined.daily
Date	ETU_ID	Occupancy	N_Admitted	FreshWater	HighChlorine	LowChlorine	TotalWater	MedStaffHRZ	WASHStaffHRZ	TotalStaffHRZ	BagsIncineratedHRZ	BagsIncineratedLRZ	LatrinesDisinfected	CubicalBedsDisinfected	HandwashBuckets	WardsDisinfected	ScrubsLaundered	ApronsLaundered	BootsLaundered	HeavyGlovesLaundered	GogglesDisinfected	SprayerRepaired	S_CoverallsUsed	M_CoverallsUsed	L_CoverallsUsed	XL_CoverallsUsed	XXL_CoverallsUsed	CoverallsUsed	N95Used	HoodsUsed	PPEDamaged
2015-12-19	5	2			1300	1100	2400	35	40	75	2			2																	18
2015-12-20	5	9			3900	8400	12300	56	47	103	6			6																	10
2015-12-21	5	9			2700	2100	4800	46	48	94	30			11																	30
2015-12-22	5	9			4057	3047	7104	51	68	119	52			5																	13
2015-12-23	5	6			4300	4300	8600	34	59	93	22			8																	12
2015-12-24	5	9			2450	1100	3550	25	43	68	23			7																	5
2015-12-25	5	14			4700	4700	9400	39	69	108	73			8																	17
2015-12-26	5	13			4100	6800	10900	41	37	78	43			13																	5
2015-12-27	5	13			3500	3400	6900	38	47	85	34			18																	16
2015-12-28	5	12			4150	3600	7750	30	52	82	51			23																	4
2015-12-29	5	15			5000	3200	8200	36	47	83	29			27																	16
2015-12-30	5	12			4200	2900	7100	36	42	78	53			14																	8
2015-12-31	5	9			4500	3650	8150	29	58	87	61			5																	4
2016-01-01	5	9						33	40	73				7																	0
2015-01-02	5	12			5200	3300	8500	36	31	67	63			8																	3
2015-01-03	5	10			5000	3500	8500	30	43	73	62			14																	3
2015-01-04	5	10			3600	3150	6750	40	5	45	47			32
2015-01-05	5	11			4200	2800	7000	27	34	61	31			14																	2
2015-01-06	5	14			7070	3900	10970	28	30	58	42			24																	8
2015-01-07	5	14			4380	2900	7280	28	38	66	38			12																	3
2015-01-08	5	10			3600	3300	6900	28	35	63	33			10																	3
2015-01-09	5	8			5000	2700	7700	24	35	59	49			18																	3
2015-01-10	5	6			5300	2350	7650	19	37	56	47			15																	6
2015-01-11	5	9			3900	2350	6250	24	35	59	25			3																	2
2015-01-12	5	9			4200	1800	6000	14	27	41	44			11																	1
2015-01-13	5	10			5000	3500	8500	17	36	53	68			15																	27
2015-01-14	5	10			5500	2700	8200	18	41	59	39			13																	25
2015-01-15	5	10			4400	3100	7500	32	35	67	12			15																	1
2015-01-16	5	9			5950	2030	7980	25	30	55	12			13																	3
2015-01-17	5	8			5250	2850	8100	20	33	53	3			0																	3
2015-01-18	5	6			5950	2850	8800	14	22	36	35			12																	1
2015-01-19	5	5			5850	2000	7850	15	33	48	10			15																	6
2015-01-20	5	5			3900	1600	5500	15	34	49	28			9																	3
2015-01-21	5	3			6950	1600	8550	12	31	43	0			3																	2
2015-01-22	5	3			4920	1900	6820	10	22	32	8			7																	0
2015-01-23	5	2			4730	1350	6080	8	23	31	27			0																	0
2015-01-24	5	7			4450	1600	6050	18	30	48	0			13																	0
2015-01-25	5	8			2900	1600	4500	15	29	44	53			15																	0
2015-01-26	5	11			5400	2250	7650	19	32	51	8			6																	6
2015-01-27	5	11			4900	2000	6900	17	36	53	14			17																	6
2015-01-28	5	8			5800	2500	8300	15	31	46	49			3																	0
2015-01-29	5	10			1700	1800	3500	14	23	37	46			20																	12
2015-01-30	5	6			2500	2100	4600	12	30	42	42			10																	0
2015-01-31	5	6			6600	2200	8800	16	33	49	7			1																	2
2015-02-01	5	6			5000	1500	6500	16	25	41	14			9																	0
2015-02-02	5	6			5000	1500	6500	30	33	63	23			9																	5
2015-02-03	5	6			4620	3300	7920	14	35	49	4			12																	1
2015-02-04	5	6			4980	2330	7310	22	34	56	32			12																	1
2015-02-05	5	9			4400	2470	6870	22	36	58	10			3																	0
2015-02-06	5	8			9500	3450	12950	31	31	62	53			17																	3
2015-02-07	5	12			5050	2050	7100	21	38	59	38			12																	0
2015-02-08	5	11			4950	3700	8650	22	31	53	13			11																	0
2015-02-09	5	14			5150	2250	7400	24	39	63	35			12																	0
2015-02-10	5	13			6350	2950	9300	21	31	52	26			3																	4
2015-02-11	5	15			4100	2100	6200	24	32	56	15			4																	0
2015-02-12	5	16			7400	2600	10000	20	47	67	40			18																	1
2015-02-13	5	11			5250	2000	7250	16	44	60	12			11																	1
2015-02-14	5	10			4050	2400	6450			0	39			13
2015-02-15	5	5			6850	3600	10450	15	33	48	44			7																	1
2015-02-16	5	7			7200	3800	11000	26	38	64	27			10																	1
2015-02-17	5	10			7000	1950	8950	24	44	68	10			10																	1
2015-02-18	5	14			7550	3800	11350	23	30	53	0			14																	0
2015-02-19	5	15			5700	2500	8200	22	44	66	20			27																	8
2015-02-20	5	19			6500	3700	10200	28	52	80	29			24																	0
2015-02-21	5	23			7200	2250	9450	25	40	65	31			35																	0
2015-02-22	5	36			7500	2900	10400	28	40	68	26			23																	2
2015-02-23	5	40			7400	2050	9450	33	68	101	0			29																	1
2015-02-24	5	33			7000	2400	9400	42	64	106	0			21																	0
2015-02-25	5	32			10200	3300	13500	31	65	96	12			56																	1
2015-02-26	5	52			7800	2900	10700	37	54	91	0			59																	6
2015-02-27	5	58			8800	3100	11900	33	57	90	105			53																	2
2015-02-28	5	54			6500	2900	9400	42	54	96	15			82																	0
2015-03-01	5	45			5200	2050	7250	36	61	97	16			9																	2
2015-03-02	5	35			5100	4200	9300	27	41	68	33			34																	0
2015-03-03	5	32			5100	2000	7100	29	42	71	12			17																	7
2015-03-04	5	25			5200	2100	7300	21	31	52	26			16																	1
2015-03-05	5	27			6700	2100	8800	28	31	59	15			25																	2
2015-03-06	5	26			6500	3250	9750	26	24	50	37			22																	0
2015-03-07	5	30			7500	2150	9650	33	29	62	41			37																	2
2015-03-08	5	29			6800	2400	9200	29	26	55	9			32																	2
2015-03-09	5	28			4600	3050	7650	27	31	58	27			29																	1
2015-03-10	5	32			3900	2300	6200	30	30	60	37			37																	0
2015-03-11	5	37			5600	1600	7200	36	48	84	7			21																	2
2015-03-12	5	31			6200	2500	8700	33	35	68	33			38																	0
2015-03-13	5	32			8300	2550	10850	47	47	94	22			28																	0
2015-03-14	5	20			5000	2000	7000	27	27	54	30			58																	2
2015-03-15	5	25			4900	2400	7300	30	32	62	74			12																	2
2015-03-16	5	15			6000	1500	7500	23	37	60																					0
2015-03-17	5	20			4800	2500	7300	28	37	65	6			17																	6
2015-03-18	5	17			6000	2200	8200	18	28	46	53			28																	0
2015-03-19	5	16			5000	1975	6975	20	36	56	21			20																	0
2015-03-20	5	11			4310	1100	5410	20	28	48	0			17																	4
2015-03-21	5	11			5900	1800	7700	18	26	44	24			12																	3
2015-03-22	5	13			4600	2300	6900	16	29	45	0			5																	0
2015-03-23	5	13			5800	2100	7900	24	37	61	26			20																	0
2015-03-24	5	12			4650	2700	7350	17	28	45	69			15																	0
2015-03-25	5	7			5050	2300	7350	24	34	58	3			18																	0
2015-03-26	5	16			5800	2950	8750	26	41	67	0			15																	4
2015-03-27	5	17			5000	1950	6950	20	33	53	38			11																	4
2015-03-28	5	22			6000	1900	7900	28	44	72	16			4																	0
2015-03-29	5	17			6900	2100	9000	21	34	55	13			15																	7
2015-03-30	5	20			6550	2700	9250	22	37	59	6			15																	2
2015-03-31	5	10			5000	2800	7800	22	47	69	0			11																	3
2015-04-01	5	9			6000	2200	8200	17	27	44	18			19																	0
2015-04-02	5	7			5500	2500	8000	13	33	46	6			14																	2
2015-04-03	5	7						18	28	46	0			7																	1
2015-04-04	5	6			4000	1500	5500	16	20	36	4			5																	0
2015-04-05	5	7			3200	1700	4900	16	22	38	6			4																	4
2015-04-06	5	6			6000	3200	9200	16	28	44	0			12																	1
2015-04-07	5	7			5500	2700	8200	14	28	42	5			9																	1
2015-04-08	5	4			4100	2000	6100	16	26	42	5			15																	0
2015-04-09	5	3			4000	1200	5200	12	26	38	7			8																	2
2015-04-10	5	3			4400	2400	6800	13	27	40	7			21																	0
2015-04-11	5	5			5200	1900	7100	14	29	43	7			3																	1
2015-04-12	5	6			3300	1800	5100	13	29	42	2			4																	0
2015-04-13	5	6			2100	1400	3500	12	28	40	3			9																	1
2015-04-14	5	7			5000	2300	7300	16	23	39	8			0																	0
2015-04-15	5	9			5700	2000	7700	14	18	32	4			19																	0
2015-04-16	5	11			3900	1200	5100	16	20	36	6			16																	0
2015-04-17	5	13			3900	1300	5200	18	22	40	1			20																	0
2015-04-18	5	13			3500	2600	6100	18	25	43	5			20																	0
2015-04-19	5	9			5000	2000	7000	10	24	34	12			15																	0
2015-04-20	5	9			3200	1600	4800	14	20	34	3			2																	1
2015-04-21	5	3			4200	1450	5650	12	20	32	0			6																	0
2015-04-22	5	3			3900	1550	5450	8	23	31	2			7																	1
2015-04-16	4	2	2	4800	1950	940	7690	11	16	27	0	3	3	5	24	2	83	19	118	72	46		0	2	6	17	2	27	27	27
2015-04-17	4	2	1	5900	2370	1259	9529	16	18	34	5	6	6	0	24	3	134	94	164	72	59	9	0	3	7	20	4	34	34	34
2015-04-18	4	4	2	4900	2800	1360	9060	17	26	43	10	11	11	14	24	3	117	63	122	61	45	6	0	5	10	26	0	41	43	43
2015-04-19	4	6	2	7900	2600	1430	11930	19	22	41	9	11	11	12	24	3	112	84	105	60	84	0	0	2	17	20	0	39	41	41
2015-04-20	4	6	1	7000	2940	1650	11590	27	30	57	7	8	8	22	24	3	99	96	112	64	66	0	0	5	28	21	3	57	57	57
2015-04-21	4	7	1	8950	2240	1170	12360	14	21	35	22	17	17	18	24	3	120	84	157	66	40	0	0	0	13	20	2	35	35	35
2015-04-22	4	5	3	9000	2470	955	12425	15	25	40	14	16	16	16	25	3	104	52	112	47	41	0	2	8	10	9	11	40	40	40
2015-04-23	4	6	2	8000	2780	1690	12470	20	28	48	17	15	15	14	24	3	104	40	151	62	15	0	0	8	15	10	15	48	48	48
2015-04-24	4	6	1	9000	2860	1890	13750	11	15	26	12	11	11	18	24	3	94	39	107	37	35	0	0	0	0	0	0	0	26	26
2015-04-25	4	5	1	7500	2710	1560	11770	20	21	41	13	13	13	13	24	3	156	51	157	51	48	0	3	8	10	8	12	41	41	41
2015-04-26	4	4	0	9000	2080	1740	12820	9	20	29	15	11	11	8	24	3	105	40	113	100	60	0	2	5	8	7	7	29	29	29
2015-04-27	4	3	0	7000	2770	1620	11390			36	13	15	10	17	14	3	197	94	236	132	74	3	3	7	4	8	11	36	36	36
2015-04-28	4	3	2	4200	1920	1800	7920	13	19	32	13	17	17	6	24	3	234	71	212	85	77	0	0	8	7	13	4	32	32	32
2015-04-29	4	3	2	8000	2470	1620	12090	9	21	30	15	18	18	8	24	3	161	88	216	74	55	0	0	2	9	18	7	36	32	32
2015-04-30	4	3	0	7500	2280	2030	11810				13	16	3	11														0
2015-05-01	4	2	3	7500	2420	1690	11610	13	22	35	14	14	2		24	3	211	72	265	75	74	2	0	6	8	10	11	35	35	35
2015-05-02	4	1	0	13100	2340	2300	17740	13	15	28	10	16	3	3	24	3	209	76	221	95	53	3	0	7	8	9	4	28
2015-05-03	4	2	1	11000	2810	1940	15750	13	21	34	18	17	2	8	15	2	191	74	153	63	48	0						0
2015-05-04	4	3	1	11000	2970	2020	15990	12	17	29	14	26	3	12	23	3	185	65	215	81	55	0						0
2015-05-05	4	2	1	6000	1700	1920	9620	12	16	28	20	17	2	9	25	0	180	110	184	72	68	2						0
2015-05-06	4	2	0	7700	2300	1760	11760	10	27	37	20	19	3	8	19	2	193	74	226	72	53	3						0
2015-05-07	4	1	2	9500	1720	2020	13240	12	29	41	26	20	2	2	20	2	179	80	246	87	53	0						0
2015-05-08	4		0	9000	2810	1190	13000	6	14	20	21	23	23	3	24	3	142	67	202	36	41	0	0	3	8	6	3	20		20
2015-05-09	4		1	8500	1560	1740	11800	8	21	29	20	22	22	4	24	3	135	59	215	49	51	0	0	2	8	13	6	29		29
2015-05-10	4	2	1	9500	2180	1900	13580	15	20	35	20	22	22	6	24	3	163	60	183	61	50	0	0	6	12	12	5	35		35
2015-05-11	4	2	1	11920	3950	2350	18220	10	29	39	18	29	29	16	24	3	213	70	213	67	43		0	10	7	17	6	40		40
2015-05-12	4	4	3	13632	3370	1820	18822	14	27	41	17	30	30	15	24	3	217	78	217	77	52	0	3	6	13	9	12	43		43
2015-05-13	4	5	2	12500	2080	1440	16020	16	19	35	21	25	25	7	24	3	187	68	249	84	38	0	0	6	9	11	9	35		35
2015-05-14	4	4	3	11500	2160	2400	16060	17	23	40	17	21	21	6	24	3	123	68	195	65	52	0	0	5	10	18	19	52
2015-05-15	4	5	3	10600	2180	1540	14320	18	19	37	13	21	3	6	15	2	162	38	95	43	33							0
2015-05-16	4	5	0	12000	2410	2270	16680	16	10	26	18	23	2	3	12	2	166	62	194	86	71							0
2015-05-17	4	4	0	9800	1860	2780	14440	10	19	29	20	18	3	7	18	0	182	66	203	63	68							0
2015-05-18	4	6	2	13600	2220	1970	17790	15	21	36	26	23	2	9	14	0	214	77	222	86	86							0
2015-05-19	4	4	1	14600	3570	1850	20020	15	19	34	17	23	3	16	17	3	213	67	233	58	43							0
2015-05-20	4	5	3	10300	3470	1860	15630	19	25	44	19	28	3	8	20	1	186	86	200	71	52							0
2015-05-21	4	2	1	13600	3170	2060	18830	14	20	34	16	25	2	11	13	3	181	68	236	64	57							0
2015-05-22	4	2	0	12800	2410	1970	17180	9	20	29	21	28	2	3	15	1	186	85	252	65	80	1	0	4	7	11	8	30	29	29
2015-05-23	4	2	0	12500	2760	2120	17380	2	17	19	18	26	3	4	13	1	176	54	315	49	36	2	0	1	4	9	7	21	19	19
2015-05-24	4	1	0	12500	1660	1740	15900	4	10	14	17	30	1	2	15	0	213	48	236	45	36	0	0	0	4	4	6	14	14	14
2015-05-25	4	1	1	9000	2620	2100	13720	4	11	15	13	24	2	1	16	0	135	52	227	56	32	0	0	3	5	4	3	15	15	15
2015-05-26	4	2	0	10000	1960	1520	13480	10	15	25	15	25	2	2	15	1	200	64	328	64	49	2	0	4	7	6	8	25	25	25
2015-05-27	4	3	2	10500	2850	1990	15340	10	19	29	6	11	3	1	14	2	209	60	248	43	38	3	0	4	7	12	6	29	29	29
2015-05-28	4	3	1	12600	2870	1970	17440	13	15	28	24	34	2	3	15	1	158	62	242	67	50	0	0	5	4	5	14	28	28	28
2015-05-29	4	4	0	11000	2840	1480	15320	17	11	34	11	19	1	2	13	2	158	62	242	67	50		0	6	7	11	10	34	28	28
2015-05-30	4	4	2	11500	2880	1600	15980	12	13	33	13	8	1	1	12	1	165	65	274	73	43	0	1	3	4	3	23	34	25	25
2015-05-31	4	4	1	12500	2720	2300	17520	13	13	32	19	39	2	0	10	2	145	46	197	45	47		2	0	9	14	9	34	26	26
2015-06-01	4	5	2	12500	3100	2433	18033	18	17	35	24	38	38	6	21	3	226	67	261	60	55	0	4	0	4	17	10	35	35	35
2015-06-02	4	6	3	11500	2970	1860	16330	15	19	34	26	32	32	2	19	3	176	62	220	55	50	0	5	2	6	13	10	36	34	34
2015-06-03	4	6	1	11500	2160	2220	15880	14	17	31	29	38	38	7	22	3	185	131	228	73	10	0	2	5	3	5	6	21	31	31
2015-06-04	4	4	4	12000	2880	2300	17180	18	21	39	19	21	21	2	19	3	211	97	351	54	66	0	0	8	6	12	13	39	38	38
2015-06-05	4	7	0	1100	2400	2970	6470	16	13	29	25	26	26		28	3	199	94	327	48	71	1	1	2	7	10	9	29	58	29
2015-06-06	4	16	4	10500	4020	2150	16670	15	17	32	24	25	25	23	28	3	175	41	228	59	41	0	0	4	5	11	12	32	64	32
2015-06-07	4	15	1	13000	2850	2550	18400	16	15	31	23	23	23	16	28	3	145	54	238	42	35	0	0	5	5	8	13	31	62	31
2015-06-08	4	14	1	11500	3310	1770	16580	15	15	30	22	26	26	8	30	3	151	56	236	55	37	2	0	0	1	16	14	31	62	31
2015-06-09	4	10	2	11000	2880	2170	16050	14	16	30	23	31	31	8	30	3	194	55	250	79	46	1	0	1	0	15	14	30	60	30
2015-06-10	4	9	2	11500	3380	2020	16900	8	14	22	25	26	26	9	22	3	150	56	257	50	52	2	1	2	1	9	7	20	20
2015-06-11	4	10	0	11500	3420	2140	17060	11	15	26	16	18	18	10	26	3	169	63	312	63	57	2	0	2	2	12	10	26	52	26
2015-06-12	4	13	3	12500	3340	1640	17480	14	18	32	17	26	26	17	22	3	172	79	270	51	63	3	12	3	3	9	14	32	32	32
2015-06-13	4	14	2	12500	2020	1430	15950	16	17	33	27	26	26	11	22	3	230	55	351	55	44	1	12	1	4	12	16	32	32	32
2015-06-14	4	12	2	12500	4670	1780	18950	19	21	40	30	24	24	12	22	3	164	69	243	55	41	3	12	1	7	12	20	33	33	33
2015-06-15	4	14	0	11500	3650	1550	16700	14	15	29	18	22	22	8	22	3	170	67	219	72	44	0	12	2	3	15	9	40	40	40
2015-06-16	4	13	4	11000	3040	1690	15730	14	22	36	25	26	26	9	22	3	180	106	283	95	60	2	12	0	0	14	22	29	29	29
2015-06-17	4	12	2	11000	3490	2450	16940	16	24	40	25	26	26	11	22	3	275	113	287	106	44	4	12	0	4	15	21	36	36	36
2015-06-18	4	14	3	12000	2820	2400	17220	18	28	46	25	24	34	9	46	3	229	87	360	83	57	2	0	4	4	22	16	40	40	40
2015-06-19	4	12	1	12500	3350	1680	17530	16	20	36	20	22	2	5	15	1	232	73	288	81	52	3	2	2	5	12	15	36	36	36
2015-06-20	4	8	0	13300	3240	2170	18710	11	18	29	20	30	0	6	13	0	189	93	260	96	60	2	0	1	1	7	20	29	29	29
2015-06-21	4	6	3	13100	2490	1750	17340	16	22	38	16	23	1	7	15	1	192	94	229	71	55	3	0	1	4	14	19	38	38	38
2015-06-22	4	4	1	12500	1920	1520	15940	14	19	33	16	28	3	3	16	1	190	74	298	66	41	2	1	0	6	14	12	33	33	33
2015-06-23	4	4	0	13200	2560	1750	17510	10	13	23	22	26	2	2	15	2	145	80	212	91	50	2	1	1	4	9	10	25	25	25
2015-06-24	4	4	1	13000	2140	1800	16940	10	13	23	18	37	3	8	14	1	178	95	225	56	53	3	0	2	3	7	11	23	23	23
2015-06-25	4	3	1	13100	2340	1550	16990	10	12	22	14	19	2	6	15	0	197	96	214	63	50	2	0	2	3	10	7	22	22	22
2015-06-26	4	4	3	13000	3100	1920	18020	14	16	30	26	22	2	2	31	1	173	83	254	68	50	2	1	4	4	11	11	31	31	31
2015-06-27	4	8	1	14300	2680	1610	18590	20	13	33	16	21	1	2	33	0	219	81	247	71	64	1	0	2	3	16	12	33	33	33
2015-06-28	4	8	2	13500	2800	2280	18580	18	14	32	17	23	1	3	32	1	148	96	209	61	55	2	0	4	3	9	17	33	33	33
2015-06-29	4	10	2	14600	3090	2340	20030	12	15	27	18	25	2	3	27	1	157	80	252	82	50	0	0	1	2	8	16	27	27	27
2015-06-30	4	10	4	14200	3640	2270	20110	28	27	55	21	34	1	4	55	1	215	108	284	83	67	3	0	5	2	22	26	55	55	55
2015-07-01	4	9	2	12700	3360	2810	18870	20	20	40	27	26	2	3	40	0	169	71	237	72	51	2	0	5	0	15	20	40	40	40
2015-07-02	4	11	3	13400	3270	2190	18860	22	24	46	25	27	3	4	46	1	163	69	289	57	41	2	0	2	4	22	18	46	46	46
2015-07-03	4	9	4	13500	3580	2020	19100	17	35	52	29	23	0	3	14	0	167	61	260	61	52	2	0	2	7	19	24	52	52	52
2015-07-04	4	8	2	10800	2680	2120	15600	23	25	48	22	21	3	7	16	1	186	72	356	71	60	2	0	5	5	13	25	48	48	48
2015-07-05	4	5	2	16100	2860	1920	20880	12	19	31	20	24	2	7	18	0	142	68	159	68	52	0	0	1	2	10	18	31	31	31
2015-07-06	4	4	1	14100	1920	2210	18230	11	11	22	13	21	2	6	17	2	194	78	268	61	64	2	0	0	2	7	13	22	22	22
2015-07-07	4	3	2	12300	2780	2120	17200	14	11	25	19	21	3	5	16	2	143	64	274	64	55	1	0	1	4	8	12	25	25	25
2015-07-08	4	6	3	12800	3360	2190	18350	26	13	39	19	26	2	5	18	0	183	77	257	72	52	2	0	1	6	10	22	39	39	39
2015-07-09	4	7	3	16300	2660	2220	21180	19	15	34	20	27	3	3	15	1	154	102	292	69	54	1	0	1	5	10	18	34	34	34
2015-07-10	4	5	2	16700	1680	3000	21380	16	30	31	20	26	3	3	16	1	161	73	268	67	52	2	0	0	2	10	19	31	31	31
2015-07-11	4	7	4	13000	2960	2500	18460	30	17	47	18	25	2	9	17	2	177	86	317	65	58	2	0	2	2	11	32	47	47	47
2015-07-12	4	9	1	13000	2420	1820	17240	12	14	26	21	24	2	2	17	2	191	66	275	66	45	3	0	2	3	5	16	26	26	26
2015-07-13	4	6	0	12100	2640	2480	17220	14	13	27	25	24	3	5	18	2	164	64	260	72	53	7	0	2	4	10	11	27	27	27
2015-07-14	4	7	0	14200	3000	2460	19660	21	13	34	13	22	2	5	14	1	158	66	259	59	47	2	0	2	3	5	24	34	34	34
2015-07-15	4	3	1	16500	2450	2450	21400	14	10	24	16	27	3	7	16	0	147	60	255	59	44	0	0	1	2	9	12	24	24	24
2015-07-16	4	3	0	14800	2690	2250	19740	10	14	24	16	27			17	2	161	79	310	17	51	0	0	0	3	9	12	24	24	24
2015-07-17	4	2	0	14150	2320	2080	18550	6	14	20	13	22	3	2	16	2	152	68	277	60	41	2	0	0	2	7	11	20	20	20
2015-07-18	4		1	13100	1520	1980	16600	2	8	10	8	24	2	2	15	0	137	58	177	49	33	3	0	1	1	2	6	10	10	10
2015-07-19	4	2	3	15000	2730	1560	19290	12	14	26	14	26	3	3	17	4	151	82	235	56	42	2	0	0	3	13	10	26	26	26
2015-07-20	4	3	1	16000	1720	1800	19520	10	12	22	9	21	2	3	18	2	156	55	221	61	44	3	0	1	4	7	10	22	22	22
2015-07-21	4	3	0	10100	1620	1780	13500	6	6	12	11	21	3	3	19	2	129	70	221	54	44	2	0	2	2	3	5	12	12	12
2015-07-22	4	4	1	14300	1940	2180	18420	8	9	17	17	10	3	4	18	3	158	65	226	69	41	3	0	1	3	7	6	17	17	17
2015-07-23	4	2	1	16200	1970	2090	20260	15	12	27	13	21	3	3	14	1	175	74	240	83	47	2	0	2	4	4	17	27	27	27
2015-07-24	4	2	0	14200	1630	1840	17670	8	6	14	10	24	2	3	16	3	102	83	188	64	26	2	0	1	2	5	6	14	14	14
2015-07-25	4	2	0	9700	1720	2050	13470	8	6	14	17	23	3	4	10	1	120	54	218	60	31	3	0	0	2	4	8	14	14	14
2015-07-26	4	2	1	11300	1640	1600	14540	12	12	24	15	19	2	4	16	2	154	87	217	56	44	2	0	1	3	7	13	24	24	24
2015-07-27	4		0	13700	1120	2120	16940	4	9	13	11	20	3	2			146	64	291	63	42	3	0	2	2	3	6	13
2015-07-28	4		0	9400	1100	1320	11820	0	2	2	2	17	3	0			136	38	180	47	10	2	0	0	0	1	1	2
2015-07-29	4		1	8800	2440	1840	13080	7	16	23	7	16	4	2			116	59	189	54	28	3	0	2	2	8	11	23
2015-07-30	4	2	2	11300	2040	2490	15830	12	12	24	9	19	3	3			130	61	147	51	26	3	0	2	2	7	13	24
2015-07-31	4	2	0	11200	1730	2130	15060	8	6	18	8	19	2	2	17	3	106	53	150	52	28	3	0	0	1	5	12	18	18	18
2015-08-01	4	3	1	11300	1960	2000	15260	12	8	20	18	24	3	3	16	3	145	73	214	59	32	2	0	0	0	6	14	20	20	20
2015-08-02	4	3	0	10600	1520	2100	14220	4	8	12	15	19	3	3	18	2	112	46	163	76	40	2	0	0	0	6	6	12	12	12
2015-08-03	4	7	6	13300	2890	2090	18280	18	11	29	16	20	2	2	15	3	123	57	191	52	30	2	0	2	1	11	15	29	29	29
2015-08-04	4	7	0	12600	1740	2220	16560	10	12	22	20	23	3	2	16	3	131	65	193	44	40	3	0	0	1	10	11	22	22	22
2015-08-05	4	5	1	11020	2440	1940	15400	14	18	32	14	22	3	6	18	2	146	72	217	67	45	2	0	1	5	11	15	32	32	32
2015-08-06	4	6	0	13300	1890	2450	17640	6	16	22	16	19	2	5	15	2	156	61	254	62	47	0	0	2	4	7	9	22	22	22
2015-08-07	4	4	1	12100	2610	2400	17110	10	14	24	17	25	3	3	15	3	108	53	195	52	29	2	0	0	1	11	12	24	24	24
2015-08-08	4	4	1	11300	1730	1920	14950	17	14	31	19	23	2	5	16	2	134	86	227	55	46	3	0	0	2	13	16	31	31	31
2015-08-09	4	3	1	10300	1940	2020	14260	12	8	20	13	23	3	3	14	3	130	85	218	70	37	3	0	1	2	6	11	20	20	20
2015-08-10	4	4	2	10300	1960	2170	14430	14	11	25	13	19	3	2	16	2	130	70	226	56	41	3	0	2	3	9	11	25	25	25
2015-08-11	4	3	1	11300	1580	1790	14670	16	15	31	17	25	2	2	15	3	157	69	245	56	55	0	0	0	0	15	16	31	31	31
2015-08-12	4	3	1	11800	2600	1800	16200	15	12	27	19	24	3	3	17	2	150	81	236	57	50	3	0	0	0	13	14	27	27	27
2015-08-13	4	2	0	7430	2320	2210	11960	10	6	16	17	23	3	2	16	3	116	77	172	61	32	2	0	0	2		7	9	16	16
2015-08-14	4	2	1	10000	1830	1890	13720	13	10	23	12	20	2	2	15	2	134	81	192	66	49	3	0	0	3	10	10	23	23	23
2015-08-15	4	1	0	11500	1300	2250	15050	8	9	17	10	17	3	3	17	3	120	48	198	55	22	2	0	0	2	6	9	17	17	17
2015-08-16	4	1	0	9400	1240	1780	12420	8	11	19	11	15	2	2	16	3	125	48	172	43	25	3	0	0	3	5	11	19	19	19
2015-08-17	4	2	2	10400	1520	1990	13910	9	12	21	24	21	3	2	14	2	142	71	219	66	26	3			1	8	12	21	21	21
2015-08-18	4	2		10300	1520	1990	13810	6	9	15	19	21	3	2	17	3	125	54	205	62	37	2			1	7	7	15	15	15
2015-08-19	4	2		10400	2020	2000	14420	10	14	24	16	24	2		15	2	128	67	193	50	39	3			2	12	10	24	24	24
2015-08-20	4	3	1	10600	1740	2040	14380	12	8	20	14	28	3	1	16	3	112	59	184	42	36	2			1	11	8	20	20	20
2015-08-21	4	3	2	10200	1770	1760	13730	8	8	16	12	15	3	0	17	2	107	82	166	71	41	3	0	1	0	8	7	16	16	16
2015-08-22	4	3	0	10100	1420	2080	13600	11	7	18	11	20	3	2	15	3	105	54	130	49	35	3	0	0	3	6	9	18	18	18
2015-08-23	4	1	0	7050	1760	1070	9880	8	6	14	8	12	3	1	17	2	100	42	110	40	24	2	0	0	3	4	7	14	14	14
2015-08-24	4	5	5	7600	2070	2000	11670	18	16	34	12	22	2	4	16	3	107	45	156	56	31	3	0	1	4	12	17	34	34	34
2015-08-25	4	3	0	8500	1400	2370	12270	10	13	23	15	19	3	4	15	2	122	71	158	46	38	3	0	0	1	13	9	23	23	23
2015-08-26	4	1	0	9800	2440	1750	13990	6	12	18	10	28	3	1	17	3	194	47	158	55	29	5	0	1	1	8	8	18	18	18
2015-08-27	4		0	8100	1840	2280	12220	2	14	16	7	22	3	1	16	2	111	58	153	56	30	6	0	0	1	4	11	16	16	16
2015-08-28	4	2	2	11800	1440	2380	15620	8	14	22	12	25	3		17	3	134	53	185	53	33	3			2	7	13	22	22	22
2015-08-29	4	4	2	9300	1800	1630	12730	17	11	28	11	18	3		16	2	148	59	182	44	39	2				4	10	14	28	28
2015-08-30	4	3	1	10100	1600	1870	13570	8	11	19	11	19	3	1	15	3	104	88	164	59	41	3			2	9	8	19	19	19
2015-08-31	4	4	1	10000	1140	1840	12980	8	6	14	11	16	2	3	17	2	111	55	167	49	25	2			4	5	5	14	14	14
2015-09-01	4	4	2	7800	1500	1800	11100	6	8	14	13	16	3	2	16	3	102	39	160	44	23	3		1	4	3	6	14	14	14
2015-09-02	4	4	1	8000	1220	1490	10710	12	6	18	15	23	2	2	15	2	92	51	144	45	25	2		2	1	5	10	18	18	18
2015-09-03	4	5	1	10400	1720	1790	13910	11	9	20	18	20	3	2	17	3	97	58	147	45	22	3			2	10	8	20	20	20
2015-09-04	4	5	2	9700	1960	2080	13740	19	14	33	17	30	3	4	16	3	125	66	190	72	51	3		1	5	10	17	33	33	33
2015-09-05	4	3		8300	1420	1800	11520	10	9	19	23	2			17	2	110	53	192	38	29	2	1	1		3	14	19	19	19
2015-09-06	4	6	4	9100	1520	1740	12360	7	12	19	13	19	3		16	3	109	58	166	41	23	3			2	6	11	19	19	19
2015-09-07	4	8	4	12600	2680	2340	17620	15	12	27	15	21	2	4	17	3	117	86	186	49	37	4		1	5	10	11	27	27	27
2015-09-08	4	9	1	13600	1900	2580	18080	24	10	34	24	22	3	1	16	2	130	94	225	64	64	3		1	3	6	24	34	34	34
2015-09-09	4	7	2	10300	2240	2600	15140	21	15	36	22	20	3	3	17	3	160	76	242	55	69	2	0	0	4	11	21	36	36	36
2015-09-10	4	9	2	8300	2860	2170	13330	21	17	38	20	27	3	3	15	3	130	68	219	72	49	3	0	0	4	10	24	38	38	38
2015-09-11	4	7	1	9000	2490	2780	14270	25	15	41	30	23	3	3	16	3	148	101	236	40	73	3	0	5	1	10	25	41	41	41
2015-09-12	4	8	2	8800	1640	2350	12790	21	8	29	20	21	3	0	15	2	113	67	199	51	43	2	0	0	2	10	17	29	29	29
2015-09-13	4	8	1	7400	2140	2400	11940	21	13	34	22	31	2	2	17	3	138	86	231	50	40	3	0	2	2	9	21	34	34	34
2015-09-14	4	7	2	8500	1900	2400	12800	26	15	41	23	27	3	2	16	2	143	79	221	53	44	4	0	6	5	11	19	41	41	41
2015-09-15	4	8	3	10300	2438	2310	15048	19	11	30	21	25	3	2	15	3	116	61	209	52	41	2	0	3	3	11	13	30	30	30
2015-09-16	4	8	0	8500	2480	2300	13280	18	10	28	20	18	3	1	17	2	122	84	216	69	50	3	1	1	3	8	15	28	28	28
2015-09-17	4	5	2	9300	2260	2020	13580	20	18	38	24	20	2	2	16	3	118	70	223	52	46	2	0	3	4	10	21	38	38	38
2015-09-18	4	9	0	8400	1980	2540	12920	12	8	20	19	28	3	2	15	2	122	67	223	61	64	3	0	1	2	5	12	20	20	20
2015-09-19	4	5	1	9800	2340	2500	14640	14	9	23	25	24	3	2	16	3	119	65	201	44	36	4	0	2	4	6	11	23	23	23
2015-09-20	4	3	1	9300	1450	2100	12850	12	9	21	23	25	3	1	17	2	118	42	196	49	34	3	0	0	2	6	13	21	21	21
2015-09-21	4	5	0	7800	1410	1820	11030	9	6	15	14	20	3	1	16	2	135	60	209	50	36	2	0	0	0	4	11	15	15	15
2015-09-22	4	3		9300	1720	2730	13750	4	13	17	13	25	3		15	3	125	70	192	57	42	3			3	5	9	17	17	17
2015-09-23	4	4	1	9100	1620	2370	13090	6	13	19	17	25	3		14	2	111	58	200	46	33	2			2	6	11	19	19	19
2015-09-24	4	4	1	10000	1770	2120	13890	8	10	18	14	15	3	1	16	3	137	67	214	63	25	3			4	5	9	18	18	18
2015-09-25	4	2	0	10500	1840	2100	14440	4	10	14	19	21	3	1	17	2	126	53	231	46	37	5	0	0	2	4	8	14	14	14
2015-09-26	4	2	0	9300	1540	2620	13460	6	8	14	18	24	3	0	15	2	123	67	217	45	24	2	0	0	0	7	7	14	14	14
2015-09-27	4	1	1	7900	1000	2240	11140	4	7	11	7	18	3	2	16	3	110	52	182	48	25	2	0	0	0	6	5	11	11	11
2015-09-28	4	2	1	7300	1400	1990	10690	6	6	12	8	17	4	0	17	2	125	48	209	39	27	0	0	1	1	4	6	12	12	12
2015-09-29	4	2	0	8300	1840	1940	12080	4	7	11	13	19	3	2	15	2	107	41	168	37	29	2	0	0	2	1	8	11	11	11
2015-09-30	4	2	0	9100	920	1490	11510	2	6	8	11	21	4	0	16	3	126	62	214	46	22	0	0	0	0	3	5	8	8	8
2015-10-01	4		1	8100	800	2040	10940	9	11	20	12	18	3	2	17	2	98	58	198	56	23	2	0	2	3	7	8	20	20	20
2015-10-02	4	2	2	9600	1920	2040	13560	10	12	22	16	20	3	2	16	2	113	62	198	54	43	2	0	1	3	6	12	22	22	22
2015-10-03	4	5	2	7500	1790	1540	10830	14	6	20	14	17	4	2	17	2	123	55	199	42	3	3	0	0	2	4	14	20	20	20
2015-10-04	4	5	0	5300	1170	1970	8440	10	6	16	16	20	3	1	15	2	110	50	141	34	16	4	0	0	2	3	11	16	16	16
2015-10-05	4	1	0	7800	2220	2170	12190	6	6	12	15	21	3	3	16	3	102	43	128	47	29	3	0	0	0	4	8	12	12	12
2015-10-06	4		0	8300	920	1660	10880	2	6	8	10	20	3	0	17	2	117	42	161	50	37	2	0	0	1	0	7	8	8	8
2015-10-07	4		0	6550	520	1320	8390	2	6	8	10	21	3	0	16	3	82	51	143	37	24	3	1	0	3	0	4	8	8	8
2015-10-08	4		1	8500	1320	2060	11880	4	8	12	7	17	3	2	15	3	116	57	197	54	29	2	0	0	2	5	5	12	12	12
2015-10-09	4		0	10000	820	2190	13010	8	6	14	8	24	3	0	16	3	98	47	166	36	25	5	0	0	1	6	7	14	14	14
2015-10-10	4		0	7800	920	1830	10550	8	6	14	8	14	3	0	17	2	111	53	191	40	31	6	0	0	2	3	9	14	14	14
2015-10-11	4		0	6000	820	1720	8540	4	11	15	8	15	3	2	16	2	108	43	171	32	28	4	0	0	2	6	7	15	15	15
2015-10-12	4		0	7300	970	1646	9916	2	11	13	9	17	3	2	15		99	57	227	50	20	0	0	0	0	2	11	13	13	13
2015-10-13	4		1	7600	910	1440	9950	4	4	8	9	19	3	1	17		72	27	131	26	10	2	0	0	0	3	5	8	8	8
2015-10-14	4		0	7000	970	1530	9500	0	6	6	11	18	3	0	16		79	36	155	26	12	3	0	0	0	3	3	6	6	6
2015-10-15	4		0	6000	670	1440	8110	2	6	8	8	16	3	2	15	2	78	43	164	29	12	2	0	0	0	2	6	8	8	8
2015-10-16	4		0	6000	900	1310	8210	0	4	4	5	13	3	0	17	3	92	35	177	43	8	4	0	0	0	2	2	4	4	4
2015-10-17	4		0	6000	620	1490	8110	2	4	6	3	15	3	2	16	2	99	32	131	47	6	2	0	0	2	0	4	6	6	6
2015-10-18	4		0	6000	820	2070	8890	0	0	0	0	12	3	0	15	3	73	20	99	20	0	2	0	0	0	0	0	0	0	0
2015-10-19	4		0	6300	600	1460	8360	0	0	0	0	15	3	0	16	2	84	17	157	38	0	2	0	0	0	0	0	0		0
2015-10-20	4		3	9000	1120	1210	11330	10	8	18	7	20	3	2	17	3	110	48	174	47	16	2	0	0	2	2	14	18	18	18
2015-10-21	4		0	8300	920	1540	10760	4	6	10	10	19	3	0	15	3	98	38	174	37	18	3	0	0	2	1	7	10	10	10
2015-10-22	4		0	8600	540	1740	10880	4	6	10	9	19	3	0	14	2	100	53	168	33	15	5	0	0	2	3	5	10	10	10
2015-10-23	4		1	7500	900	1900	10300	3	10	13	8	16	3	2	16	3	88	50	177	38	20	3	0	0	2	4	7	13	13	13
2015-10-24	4		1	7450	1120	1940	10510	6	9	15	10	15	3	0	14	2	108	36	190	35	22	4	0	0	0	3	12	15	15	15
2015-10-25	4		0	7000	640	2020	9660	4	4	8	5	20	3	0	17	3	122	35	170	26	21	2	0	0	1	2	5	8	8	8
2015-10-26	4		0	5400	200	1600	7200	2	6	8	11	18	3	0	16	2	97	54	159	37	9	3	0	0	0	2	6	8	8	8
2015-10-27	4		0	5400	620	1190	7210	2	2	4	5	20	3	1	17	3	121	50	223	40	12	4	0	0	0	0	4	4	4	4
2015-10-28	4		0	5350	1020	1140	7510	0	6	6	5	16	3	0	16	3	112	36	227	32	14	2	0	0	1	2	3	5	5	5
2015-10-29	4		0	6700	1000	1000	8700	0	7	7	9	19	3	0	18	4	113	38	229	41	13	3	0	0	0	0	7	7	7	7
2015-10-30	4		1	5500	1440	1540	8480	4	6	10	7	17	4	2	19	3	77	39	201	42	19	3	0	0	3	3	4	10	10	10
2015-10-31	4		0	4779	550	1440	6769	4	4	8	7	20	6	0	15	3	88	44	211	41	23	5	0	0	0	2	6	8	8	8
2015-11-01	4		0	4800	370	1230	6400	0	2	2	2	16	3	0	17	4	80	46	149	25	7	3	0	0	1	1	0	2	2	2
2015-11-02	4		0	4500	500	1440	6440	0	6	6	9	15	4	0	18	3	81	39	158	32	7	4	0	0	1	1	4	6	6	6
2015-11-03	4		0	4479	360	1370	6209	0	0	0	0	15	5	0	16	2	108	33	218	28	0	2	0	0	0	0	0	0	0	0
2015-11-04	4		0	6600	640	1230	8470	2	2	4	1	21	2	0	14	3	101	38	180	35	4	4	0	0	0	1	3	4	4	4
2015-11-05	4		1	4201	1080	940	6221	2	4	6	3	19	4	0	17	2	95	50	190	41	9	3	0	0	0	2	4	6	6	6
2015-11-06	4		0	6000	810	1740	8550	0	6	6	10	16	3	0	15	3	115	39	215	31	6	4	0	0	0	2	4	6	6	0
2015-11-07	4		0	6700	850	1420	8970	2	4	6	4	22	5	0	17	3	118	44	248	41	6	3	0	0	0	1	5	6	6	6
2015-11-08	4			6300	400	960	7660	2	4	6	5	18	4	2	16	4	86	38	132	33	8	5	0	0	2	2	2	6	6	6
2015-11-09	4		0	6000	900	1540	8440	0	5	5	4	14	3	2	15	3	98	39	177	32	8	0	0	0	0	1	4	6	6	6
2015-11-10	4		1	7300	1300	1540	10140	2	6	8	7	16	4	3	17	2	111	47	180	37	4	3	0	0	2	1	5	8	8	8
2015-11-11	4		0	5800	1580	1920	9300	6	6	12	6	15	3	0	14	3	141	43	216	49	17	4	0	1	1	3	7	12	12	12
2015-11-12	4		0	6300	400	1810	8510	6	6	12	11	15	3	0	16	3	133	32	182	33	22	3	0	0	1	5	6	12	12	12
2015-11-13	4		0	7500	680	1660	9840	0	4	4	4	27	3	0	15	2	119	38	192	39	6	6	0	0	0	0	4	4	4	4
2015-11-14	4		1	6900	820	1840	9560	2	6	8	7	23	6	1	16	3	93	42	197	41	17	2	0	0	0	3	5	8	8	8
2015-11-15	4		0	5800	780	1460	8040	0	9	9	7	20	4	0	14	2	112	41	188	32	24	4	0	0	0	5	4	9	9	9
2015-11-16	4		0	5500	380	1770	7650	4	2	6	4	27	3	0	17	3	128	32	186	24	16	3	0	1	2	1	2	6	6	6
2015-11-17	4		0	8000	650	1560	10210	0	4	4	3	19	3	0	16	3	96	45	165	33	12	3	0	0	0	3	1	4	4	4
2015-11-18	4		0	6500	600	1830	8930	0	3	3	0	16	6	0	18	3	118	39	187	35	21	3	0	0	0	2	1	3	3	3
2015-11-19	4		0	7000	1230	1950	10180	0	4	4	2	17	4	0	15	3	105	31	199	28	8	4	0	0	0	0	4	4	4	4
2015-11-20	4		0	5300	190	1340	6830	0	3	3	2	19	3	0	17	3	115	57	223	55	3	5	0	0	0	1	2	3	3	3
2015-11-21	4		0	6700	500	1470	8670	0	0	0	0	17	3	0	14	3	95	30	161	27	0	3	0	0	0	0	0	0	0	0
2015-11-22	4		0	6100	520	1400	8020	0	0	0	0	18	4	0	15	2	99	29	176	22	5	0	0	0	0	0	0	0	0	0
2015-11-23	4		0	5800	1210	1270	8280	2	4	6	2	19	6	0	17	3	104	29	184	26	6	4	0	2	0	1	3	6	6	6
2015-11-24	4		0	4600	1020	1160	6780	0	4	4	2	19	3	0	14	3	137	33	199	26	4	2	0	0	0	1	3	4	4	4
2015-11-25	4		0	7000	700	1510	9210	0	0	0	0	29	5	0	16	3	112	35	166	36	0	0	0	0	0	0	0	0	0	0
2015-11-26	4		0	7000	680	1390	9070	0	0	0	0	16	4	0	18	2	134	27	172	24	0	3	0	0	0	0	0	0	0	0
2015-11-27	4		0	6000	610	1480	8090	0	0	0	0	23	4	0	17	3	149	46	235	47	0	4	0	0	0	0	0	0	0	0
2015-11-28	4		1	4800	630	1440	6870	2	4	6	6	19	4	0	18	3	120	36	206	32	4	2	0	0	0	3	3	6	6	6
2015-11-29	4		0	5200	290	760	6250	0	0	0	4	13	3	0	16	0	60	30	118	19	4	3	0	0	0	0	0	0	0	0
2015-11-30	4		0	6600	500	1840	8940	4	2	6	3	27	4	2	17	2	102	35	168	29	9	2	0	0	1	4	1	6	6	6
2015-12-01	4		0	5800	460	1400	7660	0	2	2	0	17	2	0	15	1	90	41	145	27	2	4	0	0	0	2	0	2	2	2
2015-12-02	4		0	6800	420	1440	8660	0	0	0	0	17	5	0	14	3	88	44	149	30	0	3	0	0	0	0	0	0	0	0
2015-12-03	4		0	6800	1100	2010	9910	2	7	9	3	17	3	0	16	2	113	32	185	32	21	4	0	1	1	1	6	9	9	9
2015-12-04	4		0	5300	520	1460	7280	0	0	0	0	16	3	0	17	0	100	39	150	34	0	0	0	0	0	0	0	0	0
2015-12-05	4		0	6200	470	1680	8350	0	0	0	0	15	4	0	15	0	98	26	170	33	0	2	0	0	0	0	0	0	0	0
2015-12-06	4		0	4200	330	920	5450	0	0	0	0	14	3	0	17	0	99	35	170	29	0	0	0	0	0	0	0	0	0	0
2015-12-07	4		1	7465	1020	1060	9545	9	6	15	3	19	4	2	16	2	103	28	162	23	9	0	0	0	2	4	9	15	15	15
2015-12-08	4		0	6300	300	630	7230	0	4	4	0	17	3	0	18	3	98	56	184	36	16	0	0	0	0	0	4	4	4	4
2015-12-09	4		0	6000	600	1260	7860	0	4	4	0	21	5	0	15	3	91	19	174	25	12	6	0	0	0	3	1	4	4	4
2015-12-10	4		0	5500	270	730	6500	0	5	5	0	18	3	0	17	0	105	41	179	34	0	0	0	0	0	0	0	0	0	0
2015-12-11	4		0	5050	350	1280	6680	0	5	5	2	25	4	0	14	3	111	36	185	34	5	8	0	0	0	0	5	5	5	5
2015-12-12	4		0	4800	1080	270	6150	0	0	0	0	18	3	0	16	0	89	20	157	15	0	3	0	0	0	0	0	0	0	0
2015-12-13	4		0	5700	450	1230	7380	0	4	4	3	16	5	1	17	3	102	57	150	33	8	5	0	1	0	2	1	4	4	4
2015-12-14	4		0	5000	470	1260	6730	0	3	3	0	20	4	0	19	3	117	48	197	39	3	7	0	0	0	1	2	3	3	3
2015-12-15	4		0	5185	450	1640	7275	0	4	4	4	17	3	0	16	2	120	25	191	33	7	4	0	0	0	1	3	4	4	4

## Sheet: combined.monthly
Month	ETU_ID	Occupancy	N_Admitted	FreshWater	HighChlorine	LowChlorine	TotalWater	TotalStaff	NonAdminStaff	MedWashStaff	MedStaff	WashStaff	MedStaffHRZ	WASHStaffHRZ	TotalStaffHRZ	BagsIncineratedHRZ	BagsIncineratedLRZ	LatrinesDisinfected	CubicalBedsDisinfected	HandwashBuckets	WardsDisinfected	ScrubsLaundered	ApronsLaundered	BootsLaundered	HeavyGlovesLaundered	GogglesDisinfected	SprayerRepaired	S_CoverallsUsed	M_CoverallsUsed	L_CoverallsUsed	XL_CoverallsUsed	XXL_CoverallsUsed	CoverallsUsed	N95Used	HeadUsed	HoodsUsed
2014-12-01	5	314.769			116505	115170	231675						1182.77	1566.69	2749.46	1142.23			350.538
2015-01-01	5	260			148903	76032.7	224936	307	297	251	59	192	643	974	1617	973.4			355
2015-02-01	5	541			179000	75750	254750	307	297	251	59	192	717.6	1181.2	1831	673			596
2015-03-01	5	691			173960	71525	245485	307	297	251	59	192	806	1091	1897	717.1			659.3
2015-04-01	5	204.6			188167	81236.4	269404	307	297	251	59	192	706.261	1115.39	1124.5	399.035			546.061
2015-04-01	4	130	40	217300	74480	45428	337208	48	47	27	10	17	463.846	650.769	1112.14	356	376	340	364	700.714	87.8571	3900	1960.71	4461.43	2106.43	1596.43	41.5385	21.4286	135	308.571	422.143	167.143	1023	1116.43		1116.43
2015-05-01	4	93	36	341752	78820	59610	480182	125	118	78	17	61	372	577	969	542	706	226	178	565	58	5577	2083	6928	2029	1602	26.5714	9.78947	132.6	229.8	300.4	275.8	581	769		865.6
2015-06-01	4	275	55	360900	89750	60163	510813	150	141	96	32	64	450	526	976	647	788	508	226.6	732	64	5636	2405	7893	2044	1520	48	90	67	105	366	412	957	1143		976.6
2015-07-01	4	146.8	41	410750	71550	65620	547920	149	142	88	30	58	399	428	816	487	693	78.5	117.8	563.8	46	4728	2127	7513	1879	1358	68	0	42	87	256	431	816	865.6		865.6
2015-08-01	4	99.2	34.2	321800	57030	62080	440910	151	143	89	30	59	328	344	672	440	651	84	77.5	495	78	3967	1977	5843	1729	1124	80	0	15	56.8	265.6	328	651	672	473.7	672
2015-09-01	4	155	38.6	276000	55198	65510	396708	148	140	87	28	59	387	314	702	541	647	87.9	51.8	479	76	3654	1949	6062	1523	1163	78	3	37	74.5	205	392	702	702	450	702
2015-10-01	4	102.1	13	218629	29750	51186	299565	148	141	86	28	58	130	193	323	262	551	98	28	499	79.8	3088	1349	5437	1210	558	92	1	3	36	80	203	322	332.7	0	322
2015-11-01	4		4.1	181280	21180	44270	246730	149	143	86	27	59	36	100	136	108	570	115	10	482	81	3265	1143	5567	992	237	91	0	4	11	44	77	137	137	0	131
2015-12-01	4		2.06667	177940	17132.7	37758	232831						22.7333	90.9333	113.667	31	551.8	111.6	6.2	500.133	51.6667	3149.6	1130.47	5265.87	944.467	171.533	95.0667	0	4.13333	6.2	28.9333	64.0667	103.333	103.333	0	107.143
